# Supplementary material for: Proteomics and Interspecies Interaction Analysis Revealed Abscisic Acid Signalling to Be the Primary Driver for Oil Palm’s Response against Red Palm Weevil Infestation
Source: Plants (Basel). 2021 Nov 25;10(12):2574. doi: 10.3390/plants10122574 (PMC8709180; doi:10.3390/plants10122574)
Supplement: Supplementary file 1 [file plants-10-02574-s001.zip]

Archive with 5 entries (5 files):
- Supplementary Figures.pdf
- Supplementary table caption.pdf
- Table S1.xlsx
- Table S2.xlsx
- Table S3.xlsx
