# Supplementary material for: Proteomics and Interspecies Interaction Analysis Revealed Abscisic Acid Signalling to Be the Primary Driver for Oil Palm’s Response against Red Palm Weevil Infestation
Source: Plants (Basel). 2021 Nov 25;10(12):2574. doi: 10.3390/plants10122574 (PMC8709180; doi:10.3390/plants10122574)
Supplement: Supplementary file 1 [file plants-10-02574-s001.zip › Table S1.xlsx]

## Sheet: Week 1 Control(C)vsInfested(I)I
Log2 LFQ intensity Week 1 Control 1	Log2 LFQ intensity Week 1 Control 2	Log2 LFQ intensity Week 1 Control 3	Log2 LFQ intensity Week 1 Infested 1	Log2 LFQ intensity Week 1 Infested 2	Log2 LFQ intensity Week 1 Infested 3	Log2 ratio Control/Infested	NCBI Accession ID	Description
24.9195	20.8766	20.555	25.4245	25.5674	26.2228	-3.62118	XP_010912722.1	22.0 kDa class IV heat shock protein [Elaeis guineensis]
25.3126	19.8664	20.5132	25.4878	25.1589	25.1922	-3.38222	XP_010929169.1	heat shock 70 kDa protein [Elaeis guineensis]
25.4365	20.9862	20.3357	24.6696	25.6232	26.2508	-3.2617	XP_010933062.1	mannose/glucose-specific lectin [Elaeis guineensis]
26.9379	26.1845	27.1406	25.3692	24.0397	25.6391	1.73832	YP_006073130.1	photosystem II CP47 chlorophyll apoprotein (chloroplast) [Elaeis guineensis]
22.5657	22.9861	21.2339	20.2895	21.0814	20.1382	1.75889	XP_010912515.1	dirigent protein 19 [Elaeis guineensis]
22.0996	24.1141	23.0407	22.952	20.3331	20.4863	1.82767	XP_010906967.1	subtilisin-like protease SBT1.2 [Elaeis guineensis]
23.2931	22.4685	22.647	20.8126	20.9587	20.7466	1.96357	XP_010908653.2	crocetin glucosyltransferase 2 [Elaeis guineensis]
23.8408	23.0018	23.2727	21.4144	21.1648	21.4316	2.03483	XP_010905021.1	translation initiation factor IF3-2, chloroplastic isoform X1 [Elaeis guineensis];XP_010905023.1 translation initiation factor IF3-4, chloroplastic isoform X2 [Elaeis guineensis]
22.4349	23.0188	22.5305	21.3214	20.0692	20.4032	2.06345	XP_010934289.1	succinate--CoA ligase [ADP-forming] subunit beta, mitochondrial [Elaeis guineensis]
22.7005	22.8329	22.6035	21.1783	20.7378	19.84	2.12692	XP_010919046.1	arginase 1, mitochondrial [Elaeis guineensis]
23.8912	23.4324	24.1507	22.6195	21.4251	20.9416	2.1627	XP_010919398.1	NAD(P)H-quinone oxidoreductase subunit M, chloroplastic [Elaeis guineensis]
24.3467	24.7035	21.7255	21.3205	20.7695	22.1803	2.16847	XP_010926986.1	ferredoxin-dependent glutamate synthase, chloroplastic [Elaeis guineensis]
23.7333	23.5835	24.3121	21.6986	22.264	20.6366	2.34324	XP_010914839.1	50S ribosomal protein L18, chloroplastic [Elaeis guineensis]
23.4363	24.0062	23.2076	20.074	20.9505	21.8557	2.58998	XP_010924672.1	elongation factor 2 [Elaeis guineensis]
23.9869	23.634	24.1352	20.981	21.727	21.126	2.64066	YP_006073134.1	cytochrome b6 (chloroplast) [Elaeis guineensis]
24.2325	24.7717	25.192	23.7432	21.429	20.8032	2.74027	XP_010928836.1	30S ribosomal protein 2, chloroplastic [Elaeis guineensis]
25.0685	23.6741	24.3704	22.1303	20.6308	21.7068	2.88172	YP_006073104.1	photosystem I P700 apoprotein A1 (chloroplast) [Elaeis guineensis]
25.1047	24.29	23.9733	21.9416	20.5217	21.4268	3.15931	XP_010918555.1	probable phospholipid hydroperoxide glutathione peroxidase [Elaeis guineensis]
24.2441	25.2032	23.5395	20.2907	19.8881	21.1066	3.90051	XP_010918040.1	protein TIC110, chloroplastic [Elaeis guineensis]
25.7597	25.2061	25.3802	19.7675	21.2334	21.18	4.72174	XP_019706631.1	40S ribosomal protein S28 [Elaeis guineensis];XP_019703417.1 40S ribosomal protein S28 [Elaeis guineensis]

## Sheet: Week 1 Control(C)vsWounded(W)
Log2 LFQ intensity Week 1 Control 1	Log2 LFQ intensity Week 1 Control 2	Log2 LFQ intensity Week 1 Control 3	Log2 LFQ intensity Week 1 Wounded 1	Log2 LFQ intensity Week 1 Wounded 2	Log2 LFQ intensity Week 1 Wounded 3	Log2 ratio Control / Wounded	NCBI Accession ID	Description
24.9195	20.8766	20.555	26.0435	25.9172	24.5345	-3.38136	XP_010912722.1	22.0 kDa class IV heat shock protein [Elaeis guineensis]
21.6991	20.2245	20.7326	23.7197	23.8424	23.2825	-2.72946	XP_010919114.1	50S ribosomal protein L5, chloroplastic [Elaeis guineensis]
24.3467	24.7035	21.7255	26.2071	25.2503	26.3324	-2.33802	XP_010926986.1	ferredoxin-dependent glutamate synthase, chloroplastic [Elaeis guineensis]
21.1992	20.3825	21.5135	23.3704	23.5642	23.1705	-2.33664	XP_010934628.1	heat shock protein 83 [Elaeis guineensis]
25.3126	19.8664	20.5132	25.6634	25.6772	21.2333	-2.29387	XP_010929169.1	heat shock 70 kDa protein [Elaeis guineensis]
19.6412	23.9345	21.5165	23.7699	23.5515	24.2916	-2.17355	XP_010922197.1	protein RETICULATA-RELATED 4, chloroplastic [Elaeis guineensis]
21.5115	24.1697	21.4722	24.5451	24.6247	24.3785	-2.13163	XP_010927176.1	biotin carboxylase 1, chloroplastic isoform X3 [Elaeis guineensis];XP_010927175.1 biotin carboxylase 1, chloroplastic isoform X2 [Elaeis guineensis];XP_010927174.1 biotin carboxylase 1, chloroplastic isoform X1 [Elaeis guineensis]
20.2	23.6116	21.5371	23.9438	23.7717	23.9501	-2.10565	XP_010942763.1	glycine dehydrogenase (decarboxylating), mitochondrial [Elaeis guineensis]
20.6639	21.9138	21.8708	23.8005	23.4955	23.2893	-2.04556	XP_029123174.1	probable aquaporin PIP2-6 [Elaeis guineensis];XP_010933361.1 probable aquaporin PIP2-6 [Elaeis guineensis]
22.5502	21.1511	19.851	22.4846	23.1109	23.0718	-1.70502	XP_010931394.1	26S proteasome regulatory subunit 6B homolog [Elaeis guineensis];XP_010922789.1 26S proteasome regulatory subunit 6B homolog [Elaeis guineensis]
21.946	23.0738	23.0854	20.2947	20.975	21.6485	1.72901	XP_010909242.1	proteasome subunit beta type-4 [Elaeis guineensis]
28.8659	25.8453	26.4943	24.0988	26.8261	24.9493	1.77713	XP_010932961.1	mannose/glucose-specific lectin isoform X1 [Elaeis guineensis];XP_010932970.1 mannose/glucose-specific lectin isoform X2 [Elaeis guineensis]
23.5525	23.3214	23.8886	21.2935	21.5273	22.5861	1.78521	XP_010910668.1	uncharacterized protein At5g48480 [Elaeis guineensis]
25.7597	25.2061	25.3802	24.4925	25.058	21.0174	1.92602	XP_019706631.1	40S ribosomal protein S28 [Elaeis guineensis];XP_019703417.1 40S ribosomal protein S28 [Elaeis guineensis]
23.6876	23.7195	23.7489	21.0779	22.8189	21.0405	2.07293	XP_010906401.1	psbP domain-containing protein 6, chloroplastic [Elaeis guineensis]
29.2869	26.441	22.6869	21.3419	24.5205	22.152	3.46679	XP_010941636.1	protein PHLOEM PROTEIN 2-LIKE A1 [Elaeis guineensis]

## Sheet: Week 1 Wounded(W)vsInfested(I)
Log2 LFQ intensity Week 1 Infested 1	Log2LFQ intensity Week 1 Infested 2	Log2 LFQ intensity Week 1 Infested 3	Log2 LFQ intensity Week 1 Wounded 1	Log2 LFQ intensity Week 1 Wounded 2	Log2 LFQ intensity Week 1 Wounded 3	Log2 ratio Wounded/Infested	NCBI Accession ID	Description
21.3205	20.7695	22.1803	26.2071	25.2503	26.3324	4.50648	XP_010926986.1	ferredoxin-dependent glutamate synthase, chloroplastic [Elaeis guineensis]
20.2907	19.8881	21.1066	24.3433	25.1197	24.1954	4.12437	XP_010918040.1	protein TIC110, chloroplastic [Elaeis guineensis]
22.1303	20.6308	21.7068	24.5189	25.8314	24.0851	3.32252	YP_006073104.1	photosystem I P700 apoprotein A1 (chloroplast) [Elaeis guineensis]
20.074	20.9505	21.8557	24.1749	24.0084	24.6557	3.31963	XP_010924672.1	elongation factor 2 [Elaeis guineensis]
21.4563	21.085	21.5382	24.5451	24.6247	24.3785	3.15626	XP_010927176.1	biotin carboxylase 1, chloroplastic isoform X3 [Elaeis guineensis];XP_010927175.1 biotin carboxylase 1, chloroplastic isoform X2 [Elaeis guineensis];XP_010927174.1 biotin carboxylase 1, chloroplastic isoform X1 [Elaeis guineensis]
20.2741	20.8973	21.0718	23.9438	23.7717	23.9501	3.14078	XP_010942763.1	glycine dehydrogenase (decarboxylating), mitochondrial [Elaeis guineensis]
20.981	21.727	21.126	24.5346	24.1534	24.0315	2.96178	YP_006073134.1	cytochrome b6 (chloroplast) [Elaeis guineensis]
19.7675	21.2334	21.18	24.4925	25.058	21.0174	2.79572	XP_019706631.1	40S ribosomal protein S28 [Elaeis guineensis];XP_019703417.1 40S ribosomal protein S28 [Elaeis guineensis]
22.952	20.3331	20.4863	23.5554	24.0544	24.4903	2.77626	XP_010906967.1	subtilisin-like protease SBT1.2 [Elaeis guineensis]
21.552	21.1042	21.3338	23.7699	23.5515	24.2916	2.54098	XP_010922197.1	protein RETICULATA-RELATED 4, chloroplastic [Elaeis guineensis]
22.8513	20.338	20.3266	23.7197	23.8424	23.2825	2.44289	XP_010919114.1	50S ribosomal protein L5, chloroplastic [Elaeis guineensis]
21.8219	20.8029	20.7936	23.8005	23.4955	23.2893	2.38893	XP_029123174.1	probable aquaporin PIP2-6 [Elaeis guineensis];XP_010933361.1 probable aquaporin PIP2-6 [Elaeis guineensis]
21.9416	20.5217	21.4268	23.6069	24.058	23.3198	2.36487	XP_010918555.1	probable phospholipid hydroperoxide glutathione peroxidase [Elaeis guineensis]
20.8511	21.5547	21.2566	23.3704	23.5642	23.1705	2.14752	XP_010934628.1	heat shock protein 83 [Elaeis guineensis]
20.2895	21.0814	20.1382	22.0181	22.6635	23.1461	2.10618	XP_010912515.1	dirigent protein 19 [Elaeis guineensis]
20.7967	19.7558	20.6371	22.6761	21.9057	22.7119	2.03471	XP_010932029.2	LOW QUALITY PROTEIN: DEAD-box ATP-dependent RNA helicase 3B, chloroplastic [Elaeis guineensis]
23.7432	21.429	20.8032	24.2285	23.8218	23.9484	2.00778	XP_010928836.1	30S ribosomal protein 2, chloroplastic [Elaeis guineensis]
25.3692	24.0397	25.6391	27.636	26.7802	26.6473	2.00517	YP_006073130.1	photosystem II CP47 chlorophyll apoprotein (chloroplast) [Elaeis guineensis]
21.3214	20.0692	20.4032	22.8666	22.2379	21.696	1.66889	XP_010934289.1	succinate--CoA ligase [ADP-forming] subunit beta, mitochondrial [Elaeis guineensis]
20.8899	21.418	21.2577	22.5169	23.4174	22.5868	1.65182	XP_010905109.1	remorin [Elaeis guineensis]
21.4144	21.1648	21.4316	22.1906	23.8524	22.8327	1.62166	XP_010905021.1	translation initiation factor IF3-2, chloroplastic isoform X1 [Elaeis guineensis];XP_010905023.1 translation initiation factor IF3-4, chloroplastic isoform X2 [Elaeis guineensis]
21.6986	22.264	20.6366	23.5737	22.4019	23.3941	1.59019	XP_010914839.1	50S ribosomal protein L18, chloroplastic [Elaeis guineensis]
21.1599	20.878	20.6231	22.9477	22.855	21.5735	1.5717	XP_029118427.1	2-alkenal reductase (NADP(+)-dependent) [Elaeis guineensis]
22.6195	21.4251	20.9416	23.2433	23.2295	23.1759	1.55418	XP_010919398.1	NAD(P)H-quinone oxidoreductase subunit M, chloroplastic [Elaeis guineensis]
22.4902	22.6693	22.7191	20.7485	21.2576	20.9924	-1.62675	XP_010936967.1	omega-amidase, chloroplastic [Elaeis guineensis]
23.2737	22.9553	23.1706	21.588	21.833	21.0661	-1.6375	XP_010938678.1	nascent polypeptide-associated complex subunit alpha-like protein 1 [Elaeis guineensis];XP_010921860.1 nascent polypeptide-associated complex subunit alpha-like protein 1 [Elaeis guineensis]
23.1885	23.3511	23.1339	20.4493	22.3902	21.4132	-1.80697	XP_010929910.2	probable aldo-keto reductase 2 [Elaeis guineensis]
24.1102	23.0358	23.7451	21.2935	21.5273	22.5861	-1.82808	XP_010910668.1	uncharacterized protein At5g48480 [Elaeis guineensis]
28.0742	28.3371	27.6264	24.0988	26.8261	24.9493	-2.7212	XP_010932961.1	mannose/glucose-specific lectin isoform X1 [Elaeis guineensis];XP_010932970.1 mannose/glucose-specific lectin isoform X2 [Elaeis guineensis]
24.6696	25.6232	26.2508	21.669	20.8354	20.84	-4.39975	XP_010933062.1	mannose/glucose-specific lectin [Elaeis guineensis]
27.3531	27.1688	27.313	21.3419	24.5205	22.152	-4.60685	XP_010941636.1	protein PHLOEM PROTEIN 2-LIKE A1 [Elaeis guineensis]
