# Supplementary material for: Proteomics and Interspecies Interaction Analysis Revealed Abscisic Acid Signalling to Be the Primary Driver for Oil Palm’s Response against Red Palm Weevil Infestation
Source: Plants (Basel). 2021 Nov 25;10(12):2574. doi: 10.3390/plants10122574 (PMC8709180; doi:10.3390/plants10122574)
Supplement: Supplementary file 1 [file plants-10-02574-s001.zip › Table S2.xlsx]

## Sheet: Week 3 Control(C)vsInfested(I)
Log2 LFQ intensity Week 3 Control 1	Log2 LFQ intensity Week 3 Control 2	Log2 LFQ intensity Week 3 Control 3	Log2 LFQ intensity Week 3 Infested 1	Log2 LFQ intensity Week 3 Infested 2	Log2 LFQ intensity Week 3 Infested 3	Log2 ratio Control / Infested	NCBI accession ID	Description
20.7273	20.991	21.945	23.9879	24.9931	25.5475	-3.62176	XP_010916097.1	chlorophyll a-b binding protein of LHCII type 1 [Elaeis guineensis]
20.7405	20.8447	19.644	23.5791	23.3685	23.0551	-2.92451	XP_010920652.1	serine carboxypeptidase-like [Elaeis guineensis]
20.6119	20.8869	20.8353	23.6541	23.3776	23.4403	-2.71262	XP_010942528.1	probable galactinol--sucrose galactosyltransferase 2 [Elaeis guineensis]
21.9949	20.8478	24.1584	24.3274	24.5773	26.0943	-2.66596	XP_010905724.1	histone H2B.1 [Elaeis guineensis];XP_010922381.1 histone H2B.11 [Elaeis guineensis];XP_010937676.1 histone H2B.11 [Elaeis guineensis];XP_010920677.1 histone H2B [Elaeis guineensis];XP_010920668.1 histone H2B.11 [Elaeis guineensis];XP_0197103
19.3492	20.4693	20.7673	23.1833	23.5114	21.3736	-2.49415	XP_010926404.1	DAZ-associated protein 1 [Elaeis guineensis]
21.6027	21.0498	23.4753	23.8557	23.793	25.9481	-2.48967	XP_010930992.1	histone H3.2 [Elaeis guineensis];XP_010912408.1 histone H3.2 [Elaeis guineensis];XP_010911970.1 histone H3.2 [Elaeis guineensis];XP_010904890.1 histone H3.2 [Elaeis guineensis];XP_010916783.1 histone H3-like centromeric protein CSE4 [Elaeis
20.2342	19.0117	21.0075	21.8527	22.5988	22.7164	-2.30482	XP_010923802.1	guanine nucleotide-binding protein subunit beta-like protein A [Elaeis guineensis]
19.9879	21.0226	21.0931	23.6476	23.4639	21.8825	-2.29678	XP_029124144.1	amidase 1 [Elaeis guineensis]
19.1506	21.3329	21.1157	22.3496	23.2387	22.8993	-2.2961	XP_010928633.1	D-3-phosphoglycerate dehydrogenase 1, chloroplastic [Elaeis guineensis]
19.7095	23.0519	20.87	23.3358	23.487	23.4752	-2.22218	XP_010932432.1	40S ribosomal protein S3-3 isoform X1 [Elaeis guineensis];XP_010932434.1 40S ribosomal protein S3-3 isoform X2 [Elaeis guineensis];XP_010940806.1 40S ribosomal protein S3-3 isoform X1 [Elaeis guineensis];XP_029116103.1 40S ribosomal protein
19.9518	20.5982	20.6575	22.3702	22.7263	22.774	-2.22096	XP_010908645.1	glutamate dehydrogenase 1, mitochondrial isoform X2 [Elaeis guineensis];XP_010908644.1 glutamate dehydrogenase 1, mitochondrial isoform X1 [Elaeis guineensis]
20.2222	20.945	21.0354	23.0486	22.9162	22.8951	-2.21912	XP_010921987.1	quinone oxidoreductase PIG3 [Elaeis guineensis]
23.3203	20.5607	21.0219	24.0143	23.4604	23.8435	-2.13844	XP_010908557.3	serine hydroxymethyltransferase 4 [Elaeis guineensis]
21.9332	20.5154	20.8338	22.4842	23.1915	23.4224	-1.93854	XP_010913202.1	UBP1-associated protein 2C [Elaeis guineensis];XP_010913194.1 UBP1-associated protein 2C [Elaeis guineensis];XP_010913187.1 UBP1-associated protein 2C [Elaeis guineensis];XP_010913180.1 UBP1-associated protein 2C [Elaeis guineensis];XP_01091
20.346	20.8514	19.2688	21.9385	20.9884	23.212	-1.8909	XP_019703998.1	pyruvate, phosphate dikinase 2 [Elaeis guineensis];XP_010912087.1 pyruvate, phosphate dikinase 2 [Elaeis guineensis]
19.8039	21.1965	20.9495	21.7948	22.4387	22.8952	-1.72627	XP_010928857.1	elongation factor 1-gamma 2 [Elaeis guineensis]
20.5343	21.1622	20.6961	23.1841	22.7752	21.3695	-1.6454	XP_010914901.1	NADH-cytochrome b5 reductase-like protein [Elaeis guineensis]
19.918	20.5365	20.5223	21.1355	22.1836	22.5789	-1.64042	XP_019704236.1	long chain acyl-CoA synthetase 9, chloroplastic [Elaeis guineensis];XP_010912477.1 long chain acyl-CoA synthetase 9, chloroplastic [Elaeis guineensis]
20.316	20.6879	20.3607	22.2807	20.8917	22.7283	-1.51203	XP_010919114.1	50S ribosomal protein L5, chloroplastic [Elaeis guineensis]
22.0647	21.7447	23.2243	21.6983	19.9222	20.846	1.52238	XP_010929910.2	probable aldo-keto reductase 2 [Elaeis guineensis]
22.1173	22.2567	22.5308	19.8068	22.0055	20.4356	1.55231	XP_010905189.1	6-phosphogluconate dehydrogenase, decarboxylating 1, chloroplastic [Elaeis guineensis]
22.7398	23.2089	22.6588	21.5157	21.6218	20.7649	1.5684	XP_029118110.1	uncharacterized protein LOC105035473 [Elaeis guineensis];XP_029118109.1 uncharacterized protein LOC105035473 [Elaeis guineensis];XP_010909344.1 uncharacterized protein LOC105035473 [Elaeis guineensis]
23.497	21.4205	22.7793	21.0648	20.1567	21.682	1.59778	XP_010935789.1	puromycin-sensitive aminopeptidase isoform X2 [Elaeis guineensis];XP_019709661.1 puromycin-sensitive aminopeptidase isoform X1 [Elaeis guineensis];XP_010935788.1 puromycin-sensitive aminopeptidase isoform X1 [Elaeis guineensis];XP_019709662.
24.8768	23.444	23.443	22.3621	23.0384	20.5208	1.94752	XP_010936330.1	probable mitochondrial-processing peptidase subunit beta, mitochondrial [Elaeis guineensis]
27.9589	26.1227	27.3103	20.3758	19.8615	19.5595	7.19838	XP_010931852.1	probable histone H2A.2 [Elaeis guineensis];XP_010911747.1 probable histone H2A.2 [Elaeis guineensis]

## Sheet: Week 3 Control(C)vsWounded(W)
Log2 LFQ intensity Week 3 Control 1	Log2 LFQ intensity Week 3 Control 2	Log2 LFQ intensity Week 3 Control 3	Log2 LFQ intensity Week 3 Wounded 1	Log2 LFQ intensity Week 3 Wounded 2	Log2 LFQ intensity Week 3 Wounded 3	Log2 ratio Control / Wounded	NCBI accession ID	Description
19.0005	21.0143	19.2252	23.6382	23.1525	22.2846	-3.27844	XP_010923265.1	zingipain-2 [Elaeis guineensis]
20.359	21.1019	20.503	24.2847	23.261	23.7892	-3.12362	XP_029116239.1	fructose-1,6-bisphosphatase 1, chloroplastic [Elaeis guineensis];XP_010941718.1 fructose-1,6-bisphosphatase 1, chloroplastic [Elaeis guineensis]
19.3492	20.4693	20.7673	22.9476	23.5097	23.4048	-3.09208	XP_010926404.1	DAZ-associated protein 1 [Elaeis guineensis]
20.7405	20.8447	19.644	24.5789	21.9331	23.8007	-3.02784	XP_010920652.1	serine carboxypeptidase-like [Elaeis guineensis]
21.6027	21.0498	23.4753	24.7963	25.7343	24.4994	-2.9674	XP_010930992.1	histone H3.2 [Elaeis guineensis];XP_010912408.1 histone H3.2 [Elaeis guineensis];XP_010911970.1 histone H3.2 [Elaeis guineensis];XP_010904890.1 histone H3.2 [Elaeis guineensis];XP_010916783.1 histone H3-like centromeric protein CSE4 [Elaeis
19.8039	21.1965	20.9495	24.5301	22.5631	23.5811	-2.90815	XP_010928857.1	elongation factor 1-gamma 2 [Elaeis guineensis]
20.8505	21.2742	20.488	23.2531	23.5616	24.4482	-2.88342	XP_010927176.1	biotin carboxylase 1, chloroplastic isoform X3 [Elaeis guineensis];XP_010927175.1 biotin carboxylase 1, chloroplastic isoform X2 [Elaeis guineensis];XP_010927174.1 biotin carboxylase 1, chloroplastic isoform X1 [Elaeis guineensis]
20.6345	20.9649	20.0632	23.8869	21.8508	24.2002	-2.7584	XP_010905999.1	pyrophosphate-energized vacuolar membrane proton pump [Elaeis guineensis];XP_010928300.1 pyrophosphate-energized vacuolar membrane proton pump [Elaeis guineensis];XP_010913343.1 pyrophosphate-energized vacuolar membrane proton pump [Elaeis g
19.7095	23.0519	20.87	24.1987	23.7948	23.759	-2.707	XP_010932432.1	40S ribosomal protein S3-3 isoform X1 [Elaeis guineensis];XP_010932434.1 40S ribosomal protein S3-3 isoform X2 [Elaeis guineensis];XP_010940806.1 40S ribosomal protein S3-3 isoform X1 [Elaeis guineensis];XP_029116103.1 40S ribosomal protein
21.9949	20.8478	24.1584	24.501	25.5501	25.0632	-2.7044	XP_010905724.1	histone H2B.1 [Elaeis guineensis];XP_010922381.1 histone H2B.11 [Elaeis guineensis];XP_010937676.1 histone H2B.11 [Elaeis guineensis];XP_010920677.1 histone H2B [Elaeis guineensis];XP_010920668.1 histone H2B.11 [Elaeis guineensis];XP_0197103
20.346	20.8514	19.2688	23.5761	22.3858	22.528	-2.67454	XP_019703998.1	pyruvate, phosphate dikinase 2 [Elaeis guineensis];XP_010912087.1 pyruvate, phosphate dikinase 2 [Elaeis guineensis]
21.3131	20.6936	20.4021	23.321	23.7461	23.2568	-2.63837	XP_010929040.1	heterogeneous nuclear ribonucleoprotein A1 [Elaeis guineensis]
20.8915	20.7283	19.2901	23.1104	22.3557	23.3156	-2.62395	XP_010934473.1	succinate--CoA ligase [ADP-forming] subunit alpha, mitochondrial isoform X1 [Elaeis guineensis];XP_029123627.1 succinate--CoA ligase [ADP-forming] subunit alpha-2, mitochondrial isoform X2 [Elaeis guineensis]
20.6119	20.8869	20.8353	22.9727	22.9866	24.2119	-2.61239	XP_010942528.1	probable galactinol--sucrose galactosyltransferase 2 [Elaeis guineensis]
23.3404	21.4946	21.1026	24.7083	24.2951	24.4399	-2.50185	XP_010941107.1	actin-2 [Elaeis guineensis]
20.5343	21.1622	20.6961	23.4984	23.4687	22.9241	-2.49956	XP_010914901.1	NADH-cytochrome b5 reductase-like protein [Elaeis guineensis]
23.3203	20.5607	21.0219	24.4336	23.5739	24.3541	-2.48626	XP_010908557.3	serine hydroxymethyltransferase 4 [Elaeis guineensis]
20.3905	20.9222	21.0609	23.8038	22.7929	23.1702	-2.46447	XP_010929878.1	putative aconitate hydratase, cytoplasmic [Elaeis guineensis]
19.3019	19.4167	19.9546	22.2016	22.7448	20.9297	-2.40096	XP_010934751.1	oxalate--CoA ligase isoform X2 [Elaeis guineensis];XP_029123361.1 oxalate--CoA ligase isoform X1 [Elaeis guineensis]
22.8519	20.7939	20.4061	23.5216	24.6529	23.049	-2.39049	XP_010906831.1	ferritin-4, chloroplastic [Elaeis guineensis]
20.7162	20.6054	20.1254	22.8579	22.9942	22.7185	-2.37452	XP_010938348.1	fumarate hydratase 1, mitochondrial [Elaeis guineensis]
20.3849	20.7416	20.945	22.899	23.0401	23.2409	-2.36953	XP_010906166.1	uncharacterized protein LOC105033173 [Elaeis guineensis]
21.7923	20.7849	20.8298	23.544	23.844	23.1128	-2.36461	XP_010908635.1	pyruvate dehydrogenase E1 component subunit beta-1, mitochondrial [Elaeis guineensis]
20.715	20.5387	20.8112	23.2552	22.9515	22.9454	-2.3624	XP_010917990.1	ATP-dependent Clp protease ATP-binding subunit CLPT1, chloroplastic [Elaeis guineensis]
20.2342	19.0117	21.0075	22.7635	21.558	22.9195	-2.3292	XP_010923802.1	guanine nucleotide-binding protein subunit beta-like protein A [Elaeis guineensis]
20.4867	19.6115	21.14	23.0225	22.1309	23.0608	-2.32533	XP_010932029.2	LOW QUALITY PROTEIN: DEAD-box ATP-dependent RNA helicase 3B, chloroplastic [Elaeis guineensis]
20.911	20.9078	21.2883	23.0294	23.442	23.5953	-2.31987	XP_010927880.1	uncharacterized protein LOC105049817 [Elaeis guineensis];cds_id_OPC22462_1 desiccation protectant protein Lea14 homolog
21.319	21.4642	21.1208	24.2914	23.2317	23.2099	-2.27634	XP_010941409.1	uncharacterized protein ycf39 isoform X2 [Elaeis guineensis];XP_029124444.1 uncharacterized protein ycf39 isoform X1 [Elaeis guineensis]
23.525	20.5766	21.7368	24.7773	24.3157	23.5551	-2.26985	XP_010939822.1	subtilisin-like protease SBT1.7 [Elaeis guineensis]
19.1506	21.3329	21.1157	23.4392	21.9809	22.9577	-2.25951	XP_010928633.1	D-3-phosphoglycerate dehydrogenase 1, chloroplastic [Elaeis guineensis]
20.2222	20.945	21.0354	23.8364	21.9211	23.1294	-2.22814	XP_010921987.1	quinone oxidoreductase PIG3 [Elaeis guineensis]
21.1022	20.5141	21.1252	23.5109	23.274	22.593	-2.21213	XP_010927181.1	proteasome subunit beta type-6 [Elaeis guineensis]
20.0403	20.679	20.7167	22.7027	23.169	22.1396	-2.19179	XP_010943013.1	probable carboxylesterase 12 [Elaeis guineensis]
19.918	20.5365	20.5223	22.9983	21.5235	23.0147	-2.18657	XP_019704236.1	long chain acyl-CoA synthetase 9, chloroplastic [Elaeis guineensis];XP_010912477.1 long chain acyl-CoA synthetase 9, chloroplastic [Elaeis guineensis]
21.184	20.6962	20.6197	23.6395	22.6139	22.7381	-2.16388	XP_010934604.1	dihydrolipoyllysine-residue acetyltransferase component 2 of pyruvate dehydrogenase complex, mitochondrial [Elaeis guineensis];XP_010934602.1 dihydrolipoyllysine-residue acetyltransferase component 2 of pyruvate dehydrogenase complex, mitoch
20.1892	20.0049	21.7383	24.0381	21.9505	22.4332	-2.16318	XP_010942657.1	LOW QUALITY PROTEIN: protein CURVATURE THYLAKOID 1D, chloroplastic [Elaeis guineensis]
20.316	20.6879	20.3607	22.4678	23.1048	22.1117	-2.10656	XP_010919114.1	50S ribosomal protein L5, chloroplastic [Elaeis guineensis]
20.4852	20.9239	20.9621	23.6112	22.1703	22.797	-2.06908	XP_010909148.1	patellin-3 [Elaeis guineensis]
22.817	20.5424	21.7235	23.5846	23.7328	23.968	-2.06751	XP_010924161.1	2-hydroxyacyl-CoA lyase [Elaeis guineensis]
21.4571	20.6138	20.9924	23.6838	22.9591	22.5454	-2.04167	XP_010922124.1	proteasome subunit alpha type-3 [Elaeis guineensis];XP_010904710.1 proteasome subunit alpha type-3 isoform X1 [Elaeis guineensis];XP_010904711.1 proteasome subunit alpha type-3 isoform X2 [Elaeis guineensis]
21.7734	21.3821	21.9387	23.6731	24.1085	23.4349	-2.0408	XP_010943973.1	30S ribosomal protein S5, chloroplastic [Elaeis guineensis]
19.9015	20.5314	20.4759	22.2609	22.1592	22.4635	-1.9916	XP_010934074.1	phosphoglucomutase, chloroplastic [Elaeis guineensis]
20.6945	21.6653	20.7183	22.6625	22.2166	24.0868	-1.9626	XP_010922392.1	2-oxoglutarate dehydrogenase, mitochondrial [Elaeis guineensis];XP_010922391.1 2-oxoglutarate dehydrogenase, mitochondrial [Elaeis guineensis]
19.9721	19.8712	20.7618	22.2305	22.3389	21.8893	-1.95121	XP_010905497.1	nuclear transport factor 2B [Elaeis guineensis]
21.2194	20.7955	20.3591	23.0365	23.2354	21.9357	-1.94455	XP_010935348.1	peptidyl-prolyl cis-trans isomerase FKBP18, chloroplastic [Elaeis guineensis]
23.0519	20.2783	23.1644	24.951	23.6086	23.7085	-1.92449	XP_010918836.1	chaperonin CPN60-2, mitochondrial [Elaeis guineensis]
20.1551	19.7833	21.7364	23.1347	21.86	22.3908	-1.90358	XP_010924590.1	proline iminopeptidase isoform X1 [Elaeis guineensis];XP_029121068.1 proline iminopeptidase isoform X2 [Elaeis guineensis]
20.2504	20.3778	21.0358	22.3572	21.9311	23.0548	-1.89303	XP_010941532.1	delta-aminolevulinic acid dehydratase, chloroplastic isoform X4 [Elaeis guineensis];XP_019711227.1 delta-aminolevulinic acid dehydratase, chloroplastic isoform X2 [Elaeis guineensis];XP_010941531.1 delta-aminolevulinic acid dehydratase, chlo
20.449	20.4485	19.1575	22.305	21.7472	21.6647	-1.88733	XP_010924095.1	DNA damage-repair/toleration protein DRT102 [Elaeis guineensis]
20.7405	21.2456	20.5527	22.4046	22.8843	22.8919	-1.88064	XP_010915593.1	magnesium-chelatase subunit ChlI, chloroplastic [Elaeis guineensis]
22.9411	23.189	23.5088	25.7237	25.2013	24.318	-1.86803	XP_010934348.1	40S ribosomal protein S14 [Elaeis guineensis];XP_010931115.1 40S ribosomal protein S14 [Elaeis guineensis];XP_010912312.1 40S ribosomal protein S14 [Elaeis guineensis]
21.229	20.2902	20.8915	22.1058	23.1521	22.717	-1.85476	XP_010934817.1	cytochrome b-c1 complex subunit 7-2 [Elaeis guineensis];XP_010923367.1 cytochrome b-c1 complex subunit 7-2 [Elaeis guineensis]
22.7689	21.1822	22.3946	24.2366	23.8211	23.8218	-1.84462	XP_010940061.1	60S ribosomal protein L11 [Elaeis guineensis];XP_010925608.1 60S ribosomal protein L11 [Elaeis guineensis];XP_010915478.1 60S ribosomal protein L11 [Elaeis guineensis];XP_010936718.1 60S ribosomal protein L11 [Elaeis guineensis]
21.2894	22.0028	20.8373	23.7328	23.4752	22.4017	-1.82671	XP_010939148.1	LOW QUALITY PROTEIN: probable mitochondrial-processing peptidase subunit beta, mitochondrial [Elaeis guineensis]
21.9332	20.5154	20.8338	22.9144	22.744	23.0345	-1.80348	XP_010913202.1	UBP1-associated protein 2C [Elaeis guineensis];XP_010913194.1 UBP1-associated protein 2C [Elaeis guineensis];XP_010913187.1 UBP1-associated protein 2C [Elaeis guineensis];XP_010913180.1 UBP1-associated protein 2C [Elaeis guineensis];XP_01091
20.3624	21.462	21.4682	24.1067	21.5983	22.9688	-1.79371	XP_010928035.3	ras-related protein RABB1c [Elaeis guineensis];XP_010912184.1 ras-related protein RABB1c [Elaeis guineensis];XP_010912183.1 ras-related protein RABB1c [Elaeis guineensis];XP_010915456.3 ras-related protein RABB1c [Elaeis guineensis]
19.9518	20.5982	20.6575	22.6199	22.9581	20.9937	-1.78805	XP_010908645.1	glutamate dehydrogenase 1, mitochondrial isoform X2 [Elaeis guineensis];XP_010908644.1 glutamate dehydrogenase 1, mitochondrial isoform X1 [Elaeis guineensis]
23.7323	23.3074	23.5812	25.3404	26.3643	24.2711	-1.78495	XP_010928921.1	sedoheptulose-1,7-bisphosphatase, chloroplastic isoform X2 [Elaeis guineensis];XP_010928919.1 sedoheptulose-1,7-bisphosphatase, chloroplastic isoform X1 [Elaeis guineensis]
19.8508	20.8698	20.0596	22.254	21.6624	22.196	-1.77735	XP_010909242.1	proteasome subunit beta type-4 [Elaeis guineensis]
19.9879	21.0226	21.0931	21.596	22.9783	22.8334	-1.76799	XP_029124144.1	amidase 1 [Elaeis guineensis]
20.1151	19.3401	20.213	22.0314	21.6658	21.2378	-1.7556	XP_010925588.1	uncharacterized protein LOC105048092 [Elaeis guineensis]
22.3252	21.685	20.3362	23.4311	23.701	22.4263	-1.73735	XP_010906904.1	protein TIC 62, chloroplastic [Elaeis guineensis];XP_010906903.1 protein TIC 62, chloroplastic [Elaeis guineensis]
22.9645	23.1224	20.4956	24.5312	23.9546	23.0884	-1.66393	XP_010923452.1	outer envelope pore protein 24A, chloroplastic [Elaeis guineensis]
21.0677	19.6988	21.4132	22.3006	22.1981	22.5579	-1.62565	XP_010942879.1	heterogeneous nuclear ribonucleoprotein 1 [Elaeis guineensis]
22.6525	22.6591	22.8558	24.817	24.6457	23.5732	-1.62282	XP_029117924.1	magnesium protoporphyrin IX methyltransferase, chloroplastic [Elaeis guineensis];XP_010909956.1 magnesium protoporphyrin IX methyltransferase, chloroplastic [Elaeis guineensis]
20.7273	20.991	21.945	22.9956	21.5972	23.689	-1.53953	XP_010916097.1	chlorophyll a-b binding protein of LHCII type 1 [Elaeis guineensis]
20.8396	20.9564	21.652	23.1685	22.2855	22.5596	-1.52183	XP_010937054.1	beta-xylosidase/alpha-L-arabinofuranosidase 2 [Elaeis guineensis]
20.6544	21.1504	21.4032	23.3329	22.424	21.9957	-1.51484	XP_010922383.1	RNA-binding KH domain-containing protein RCF3 [Elaeis guineensis];XP_010922375.1 RNA-binding KH domain-containing protein RCF3 [Elaeis guineensis]
22.5734	21.1863	20.865	23.1477	23.4531	22.5676	-1.51457	XP_010907839.1	50S ribosomal protein L6, chloroplastic [Elaeis guineensis]
20.933	20.7727	21.4853	23.0215	22.0622	22.6371	-1.50995	XP_010925482.1	T-complex protein 1 subunit gamma [Elaeis guineensis]
27.122	27.0289	27.5045	25.2823	25.1867	26.0907	1.69854	XP_010917526.1	chlorophyll a-b binding protein, chloroplastic [Elaeis guineensis];XP_010905185.1 chlorophyll a-b binding protein 7, chloroplastic [Elaeis guineensis]
28.2503	27.7747	27.0544	21.2227	20.8664	27.0842	4.63541	YP_006073120.1	photosystem II cytochrome b559 beta subunit (chloroplast) [Elaeis guineensis]
27.9589	26.1227	27.3103	21.5652	21.638	21.4119	5.5923	XP_010931852.1	probable histone H2A.2 [Elaeis guineensis];XP_010911747.1 probable histone H2A.2 [Elaeis guineensis]

## Sheet: Week 3 Wounded(W)vs Infested(I)
Log2 LFQ intensity Week 3 Infested 1	Log2LFQ intensity Week 3 Infested 2	Log2 LFQ intensity Week 3 Infested 3	Log2 LFQ intensity Week 3 Wounded 1	Log2 LFQ intensity Week 3 Wounded 2	Log2 LFQ intensity Week 3 Wounded 3	Log2 ratio Wounded/Infested	NCBI accession ID	Description
20.0944	20.7366	20.885	24.7083	24.2951	24.4399	3.90908	XP_010941107.1	actin-2 [Elaeis guineensis]
20.87	19.1185	20.6459	23.6731	24.1085	23.4349	3.5274	XP_010943973.1	30S ribosomal protein S5, chloroplastic [Elaeis guineensis]
21.2315	20.6621	20.2679	24.951	23.6086	23.7085	3.36885	XP_010918836.1	chaperonin CPN60-2, mitochondrial [Elaeis guineensis]
19.857	20.6765	21.7871	24.5312	23.9546	23.0884	3.08452	XP_010923452.1	outer envelope pore protein 24A, chloroplastic [Elaeis guineensis]
21.3816	20.0081	20.7459	23.5846	23.7328	23.968	3.04994	XP_010924161.1	2-hydroxyacyl-CoA lyase [Elaeis guineensis]
20.2769	19.9137	20.514	23.7328	23.4752	22.4017	2.96837	XP_010939148.1	LOW QUALITY PROTEIN: probable mitochondrial-processing peptidase subunit beta, mitochondrial [Elaeis guineensis]
22.6577	21.1616	20.8261	24.7773	24.3157	23.5551	2.66755	XP_010939822.1	subtilisin-like protease SBT1.7 [Elaeis guineensis]
20.9978	20.0155	20.3201	22.899	23.0401	23.2409	2.61551	XP_010906166.1	uncharacterized protein LOC105033173 [Elaeis guineensis]
19.2566	21.1124	20.8305	22.6625	22.2166	24.0868	2.58882	XP_010922392.1	2-oxoglutarate dehydrogenase, mitochondrial [Elaeis guineensis];XP_010922391.1 2-oxoglutarate dehydrogenase, mitochondrial [Elaeis guineensis]
19.3973	20.3795	20.6963	22.9005	22.9453	22.3843	2.58567	XP_010934999.1	glycine cleavage system H protein 3, mitochondrial [Elaeis guineensis]
23.3612	20.5341	19.7051	24.2847	23.261	23.7892	2.57815	XP_029116239.1	fructose-1,6-bisphosphatase 1, chloroplastic [Elaeis guineensis];XP_010941718.1 fructose-1,6-bisphosphatase 1, chloroplastic [Elaeis guineensis]
19.8258	20.1887	21.0193	23.4928	22.8012	22.4617	2.574	XP_010924134.1	LOW QUALITY PROTEIN: uncharacterized protein LOC105047047 [Elaeis guineensis]
21.2252	20.9152	21.5151	23.5216	24.6529	23.049	2.52262	XP_010906831.1	ferritin-4, chloroplastic [Elaeis guineensis]
22.3621	23.0384	20.5208	24.8532	24.0822	24.5329	2.51568	XP_010936330.1	probable mitochondrial-processing peptidase subunit beta, mitochondrial [Elaeis guineensis]
21.0648	20.1567	21.682	24.1856	23.0143	23.2129	2.50312	XP_010935789.1	puromycin-sensitive aminopeptidase isoform X2 [Elaeis guineensis];XP_019709661.1 puromycin-sensitive aminopeptidase isoform X1 [Elaeis guineensis];XP_010935788.1 puromycin-sensitive aminopeptidase isoform X1 [Elaeis guineensis];XP_019709662.
20.6821	19.9591	20.8943	23.6395	22.6139	22.7381	2.48534	XP_010934604.1	dihydrolipoyllysine-residue acetyltransferase component 2 of pyruvate dehydrogenase complex, mitochondrial [Elaeis guineensis];XP_010934602.1 dihydrolipoyllysine-residue acetyltransferase component 2 of pyruvate dehydrogenase complex, mitoch
19.8068	22.0055	20.4356	23.5129	23.426	22.5998	2.43025	XP_010905189.1	6-phosphogluconate dehydrogenase, decarboxylating 1, chloroplastic [Elaeis guineensis]
21.1662	20.1034	21.0633	23.4311	23.701	22.4263	2.40849	XP_010906904.1	protein TIC 62, chloroplastic [Elaeis guineensis];XP_010906903.1 protein TIC 62, chloroplastic [Elaeis guineensis]
20.2307	21.1393	19.8985	21.9642	22.8727	23.6163	2.39488	XP_010914656.1	T-complex protein 1 subunit beta [Elaeis guineensis]
20.4408	20.4497	20.9631	24.0381	21.9505	22.4332	2.18941	XP_010942657.1	LOW QUALITY PROTEIN: protein CURVATURE THYLAKOID 1D, chloroplastic [Elaeis guineensis]
21.8882	22.819	20.0098	23.2531	23.5616	24.4482	2.18199	XP_010927176.1	biotin carboxylase 1, chloroplastic isoform X3 [Elaeis guineensis];XP_010927175.1 biotin carboxylase 1, chloroplastic isoform X2 [Elaeis guineensis];XP_010927174.1 biotin carboxylase 1, chloroplastic isoform X1 [Elaeis guineensis]
21.3466	20.8254	20.8707	23.0383	22.7437	23.7643	2.16784	XP_010912545.1	isocitrate dehydrogenase [NAD] catalytic subunit 5, mitochondrial [Elaeis guineensis]
21.5331	20.4964	20.5499	23.6382	23.1525	22.2846	2.16527	XP_010923265.1	zingipain-2 [Elaeis guineensis]
19.8573	20.7578	20.7386	22.5793	23.3846	21.8795	2.1632	XP_010916299.1	fruit protein pKIWI502 [Elaeis guineensis]
21.0997	21.3635	20.2662	23.1477	23.4531	22.5676	2.14632	XP_010907839.1	50S ribosomal protein L6, chloroplastic [Elaeis guineensis]
22.9464	20.752	20.1768	23.0294	23.442	23.5953	2.06384	XP_010927880.1	uncharacterized protein LOC105049817 [Elaeis guineensis];cds_id_OPC22462_1 desiccation protectant protein Lea14 homolog
21.1771	20.2959	21.1897	23.1104	22.3557	23.3156	2.03967	XP_010934473.1	succinate--CoA ligase [ADP-forming] subunit alpha, mitochondrial isoform X1 [Elaeis guineensis];XP_029123627.1 succinate--CoA ligase [ADP-forming] subunit alpha-2, mitochondrial isoform X2 [Elaeis guineensis]
21.6983	19.9222	20.846	23.2435	22.8497	22.4431	2.02321	XP_010929910.2	probable aldo-keto reductase 2 [Elaeis guineensis]
20.7445	21.2596	20.734	22.6711	23.8804	22.2493	2.02086	XP_010930644.1	thioredoxin M-type, chloroplastic [Elaeis guineensis];XP_010912616.1 thioredoxin M-type, chloroplastic [Elaeis guineensis]
22.3107	20.4846	20.9478	23.8038	22.7929	23.1702	2.00795	XP_010929878.1	putative aconitate hydratase, cytoplasmic [Elaeis guineensis]
21.2942	20.8557	21.032	23.6838	22.9591	22.5454	2.00216	XP_010922124.1	proteasome subunit alpha type-3 [Elaeis guineensis];XP_010904710.1 proteasome subunit alpha type-3 isoform X1 [Elaeis guineensis];XP_010904711.1 proteasome subunit alpha type-3 isoform X2 [Elaeis guineensis]
20.8769	21.0721	20.7634	24.1067	21.5983	22.9688	1.98713	XP_010928035.3	ras-related protein RABB1c [Elaeis guineensis];XP_010912184.1 ras-related protein RABB1c [Elaeis guineensis];XP_010912183.1 ras-related protein RABB1c [Elaeis guineensis];XP_010915456.3 ras-related protein RABB1c [Elaeis guineensis]
20.7289	20.5675	20.6099	23.0215	22.0622	22.6371	1.93818	XP_010925482.1	T-complex protein 1 subunit gamma [Elaeis guineensis]
22.0044	20.9795	20.0457	23.6112	22.1703	22.797	1.84959	XP_010909148.1	patellin-3 [Elaeis guineensis]
23.2567	21.3359	20.3683	23.544	23.844	23.1128	1.84667	XP_010908635.1	pyruvate dehydrogenase E1 component subunit beta-1, mitochondrial [Elaeis guineensis]
19.8547	20.845	21.2173	23.1347	21.86	22.3908	1.82284	XP_010924590.1	proline iminopeptidase isoform X1 [Elaeis guineensis];XP_029121068.1 proline iminopeptidase isoform X2 [Elaeis guineensis]
24.3981	24.3708	23.7665	26.5326	25.2784	26.1473	1.80767	XP_010936352.2	chaperone protein ClpB3, chloroplastic isoform X2 [Elaeis guineensis];XP_010936351.2 chaperone protein ClpB3, chloroplastic isoform X1 [Elaeis guineensis]
21.2028	20.8863	20.3306	23.3329	22.424	21.9957	1.77761	XP_010922383.1	RNA-binding KH domain-containing protein RCF3 [Elaeis guineensis];XP_010922375.1 RNA-binding KH domain-containing protein RCF3 [Elaeis guineensis]
21.3059	20.7453	21.0153	23.2399	21.6739	23.4468	1.76472	XP_010906004.1	uncharacterized protein LOC105033055 isoform X1 [Elaeis guineensis];XP_010906005.1 uncharacterized protein LOC105033055 isoform X2 [Elaeis guineensis]
20.9214	19.8048	22.1953	23.0225	22.1309	23.0608	1.76425	XP_010932029.2	LOW QUALITY PROTEIN: DEAD-box ATP-dependent RNA helicase 3B, chloroplastic [Elaeis guineensis]
21.1162	21.4173	22.1263	23.8869	21.8508	24.2002	1.75935	XP_010905999.1	pyrophosphate-energized vacuolar membrane proton pump [Elaeis guineensis];XP_010928300.1 pyrophosphate-energized vacuolar membrane proton pump [Elaeis guineensis];XP_010913343.1 pyrophosphate-energized vacuolar membrane proton pump [Elaeis g
22.9204	20.3823	20.6957	23.2552	22.9515	22.9454	1.71789	XP_010917990.1	ATP-dependent Clp protease ATP-binding subunit CLPT1, chloroplastic [Elaeis guineensis]
21.1416	20.5133	21.0213	23.2175	21.7374	22.8011	1.69331	XP_010921290.1	ricin B-like lectin R40G3 [Elaeis guineensis]
22.1513	20.8141	20.2336	22.4046	22.8843	22.8919	1.66059	XP_010915593.1	magnesium-chelatase subunit ChlI, chloroplastic [Elaeis guineensis]
20.6833	20.6591	20.4182	22.5201	21.9686	22.1776	1.63519	XP_010916973.1	15-cis-phytoene desaturase, chloroplastic/chromoplastic [Elaeis guineensis]
23.2912	20.8688	21.3305	23.321	23.7461	23.2568	1.61113	XP_010929040.1	heterogeneous nuclear ribonucleoprotein A1 [Elaeis guineensis]
20.3758	19.8615	19.5595	21.5652	21.638	21.4119	1.60608	XP_010931852.1	probable histone H2A.2 [Elaeis guineensis];XP_010911747.1 probable histone H2A.2 [Elaeis guineensis]
22.9338	23.6957	24.2176	25.2506	24.7707	25.5173	1.56384	XP_010915249.1	eukaryotic initiation factor 4A-8 [Elaeis guineensis];XP_010929385.1 eukaryotic initiation factor 4A-15 [Elaeis guineensis];XP_010929386.1 eukaryotic initiation factor 4A-2 [Elaeis guineensis];XP_010927213.1 eukaryotic initiation factor 4A-2
20.1415	22.4032	22.2473	23.5109	23.274	22.593	1.52858	XP_010927181.1	proteasome subunit beta type-6 [Elaeis guineensis]
23.0017	22.3609	23.0936	24.817	24.6457	23.5732	1.52656	XP_029117924.1	magnesium protoporphyrin IX methyltransferase, chloroplastic [Elaeis guineensis];XP_010909956.1 magnesium protoporphyrin IX methyltransferase, chloroplastic [Elaeis guineensis]
20.5441	20.0472	20.8598	21.9121	21.542	22.5424	1.51513	XP_010923778.1	thiosulfate/3-mercaptopyruvate sulfurtransferase 2 [Elaeis guineensis]
29.4238	30.5159	30.4249	28.1008	27.7509	29.1527	-1.78671	XP_010908796.1	chlorophyll a-b binding protein 5, chloroplastic [Elaeis guineensis]
26.9287	27.4451	27.8071	25.2823	25.1867	26.0907	-1.87374	XP_010917526.1	chlorophyll a-b binding protein, chloroplastic [Elaeis guineensis];XP_010905185.1 chlorophyll a-b binding protein 7, chloroplastic [Elaeis guineensis]
23.9879	24.9931	25.5475	22.9956	21.5972	23.689	-2.08223	XP_010916097.1	chlorophyll a-b binding protein of LHCII type 1 [Elaeis guineensis]
26.4586	25.9086	26.9498	24.0709	25.2178	22.8626	-2.38859	XP_010925305.2	extracellular ribonuclease LE [Elaeis guineensis]
27.9646	27.4363	27.9747	21.2227	20.8664	27.0842	-4.73411	YP_006073120.1	photosystem II cytochrome b559 beta subunit (chloroplast) [Elaeis guineensis]
