# Supplementary material for: Proteomics and Interspecies Interaction Analysis Revealed Abscisic Acid Signalling to Be the Primary Driver for Oil Palm’s Response against Red Palm Weevil Infestation
Source: Plants (Basel). 2021 Nov 25;10(12):2574. doi: 10.3390/plants10122574 (PMC8709180; doi:10.3390/plants10122574)
Supplement: Supplementary file 1 [file plants-10-02574-s001.zip › Table S3.xlsx]

## Sheet: Week 6 Control(C)vsInfested(I)
Log2 LFQ intensity Week 6 Control 1	Log2 LFQ intensity Week 6 Control 2	Log2 LFQ intensity Week 6 Control 3	Log2 LFQ intensity Week 6 Infested 1	Log2 LFQ intensity Week 6 Infested 2	Log2 LFQ intensity Week 6 Infested 3	Log2 ratio Control / Infested	NCBI accession ID	Description
20.5739	23.3277	24.6829	25.0998	25.7102	24.8487	-2.35805	XP_010935717.1	cell division cycle protein 48 homolog [Elaeis guineensis]
21.2075	20.921	22.3981	23.4527	23.8545	24.025	-2.2686	XP_010942133.1	26S proteasome regulatory subunit 6A homolog [Elaeis guineensis];XP_010929129.1 26S proteasome regulatory subunit 6A homolog [Elaeis guineensis];XP_010911717.3 26S proteasome regulatory subunit 6A homolog, partial [Elaeis guineensis]
24.4562	23.5416	20.6143	24.586	25.1885	25.2391	-2.13384	XP_010935079.1	endoplasmin homolog [Elaeis guineensis]
21.4876	21.7965	24.4728	24.1023	24.5107	25.4165	-2.09086	XP_010910894.1	glutathione S-transferase F11 [Elaeis guineensis]
20.3636	23.5361	20.4854	23.0209	24.0576	23.4981	-2.06381	XP_010914811.1	mitochondrial-processing peptidase subunit alpha [Elaeis guineensis]
22.5344	21.5287	22.0763	26.0137	24.9736	21.2785	-2.0421	XP_019706631.1	40S ribosomal protein S28 [Elaeis guineensis];XP_019703417.1 40S ribosomal protein S28 [Elaeis guineensis]
21.3619	21.8863	21.0076	23.4188	23.4655	23.3868	-2.00512	XP_010913902.1	zinc finger CCCH domain-containing protein 31 [Elaeis guineensis]
22.0563	20.2881	21.8784	23.2572	23.2063	23.6263	-1.95566	XP_010937779.1	thioredoxin-like protein AAED1, chloroplastic [Elaeis guineensis]
25.5554	25.721	20.6687	25.5884	26.3532	25.8536	-1.95003	XP_010918382.1	serine carboxypeptidase-like 34 [Elaeis guineensis]
20.912	22.9684	20.5312	22.6077	23.8162	23.8334	-1.94851	XP_010939396.1	mitochondrial phosphate carrier protein 3, mitochondrial [Elaeis guineensis]
22.817	20.8243	24.0286	24.6665	24.1578	24.6814	-1.94525	XP_010922748.2	LOW QUALITY PROTEIN: uncharacterized protein LOC105045986 [Elaeis guineensis]
22.5781	20.7895	21.8296	21.2697	25.1725	24.5327	-1.92588	XP_010938396.1	beta-glucosidase 22 [Elaeis guineensis]
21.7387	24.8719	21.097	24.0798	24.7641	24.6053	-1.91386	XP_010932447.1	mitochondrial outer membrane protein porin 1 [Elaeis guineensis]
21.1383	21.2085	23.562	23.4022	24.1379	23.933	-1.8548	XP_010928158.1	heat shock protein 81-1 [Elaeis guineensis]
23.7441	20.1962	22.315	24.184	23.8276	23.7306	-1.82894	XP_010915890.1	probable lactoylglutathione lyase, chloroplastic [Elaeis guineensis]
22.1802	23.6261	20.6062	24.0247	23.7819	23.9494	-1.78115	XP_010922032.1	gamma carbonic anhydrase 1, mitochondrial [Elaeis guineensis]
21.4805	21.2669	22.4225	24.1185	23.3373	23.0297	-1.77184	XP_010942763.1	glycine dehydrogenase (decarboxylating), mitochondrial [Elaeis guineensis]
23.5929	23.5717	21.0551	22.7967	25.9253	24.7864	-1.76288	XP_010910883.1	patellin-3 isoform X2 [Elaeis guineensis];XP_010910878.1 patellin-3 isoform X1 [Elaeis guineensis]
20.6944	21.8036	24.6028	23.3986	24.4153	24.5602	-1.75775	XP_010930946.2	cationic peroxidase SPC4 [Elaeis guineensis]
21.8365	23.5548	23.1656	24.6157	24.8918	24.2856	-1.74536	XP_010908557.3	serine hydroxymethyltransferase 4 [Elaeis guineensis]
23.0232	22.3885	20.38	23.2938	24.2204	23.4848	-1.73576	XP_019708491.1	protoporphyrinogen oxidase, mitochondrial isoform X3 [Elaeis guineensis];XP_019708490.1 protoporphyrinogen oxidase, mitochondrial isoform X2 [Elaeis guineensis];XP_010930131.1 protoporphyrinogen oxidase, mitochondrial isoform X1 [Elaeis guin
21.9252	20.9665	20.6189	21.9894	23.3084	23.288	-1.69173	XP_010925033.1	V-type proton ATPase subunit C [Elaeis guineensis]
22.8713	22.3855	20.5966	23.5203	23.384	23.9432	-1.66471	XP_019709538.1	rhodanese-like domain-containing protein 14, chloroplastic [Elaeis guineensis]
22.1062	20.9289	20.4181	23.6525	23.6428	21.1383	-1.66016	XP_010914488.1	uncharacterized protein LOC105039874 isoform X1 [Elaeis guineensis];XP_029118781.1 uncharacterized protein LOC105039874 isoform X2 [Elaeis guineensis]
20.9719	21.0613	21.6874	22.9997	22.5991	23.0877	-1.65528	XP_010926169.1	probable inactive linolenate hydroperoxide lyase [Elaeis guineensis]
20.8457	21.0345	22.3142	22.2468	23.6873	23.2081	-1.64926	XP_010927793.1	glycine--tRNA ligase, mitochondrial 1 [Elaeis guineensis]
22.0721	21.5858	20.3466	22.674	23.7116	22.5381	-1.63976	XP_010942358.1	uncharacterized protein LOC105060382 [Elaeis guineensis]
23.1467	21.1211	20.1279	23.3909	24.2194	21.6888	-1.63447	XP_010936330.1	probable mitochondrial-processing peptidase subunit beta, mitochondrial [Elaeis guineensis]
21.4956	20.7433	21.3407	24.2848	21.4995	22.6666	-1.62376	XP_010930992.1	histone H3.2 [Elaeis guineensis];XP_010912408.1 histone H3.2 [Elaeis guineensis];XP_010911970.1 histone H3.2 [Elaeis guineensis];XP_010904890.1 histone H3.2 [Elaeis guineensis];XP_010916783.1 histone H3-like centromeric protein CSE4 [Elaeis
25.6034	25.1774	25.8881	28.2496	26.5318	26.7418	-1.61809	XP_019703374.1	LOW QUALITY PROTEIN: subtilisin-like protease SBT1.9 [Elaeis guineensis]
22.4444	20.7536	25.3517	24.9158	24.0995	24.3677	-1.6111	XP_010906509.1	photosystem II 10 kDa polypeptide, chloroplastic [Elaeis guineensis]
22.4826	21.0667	21.0916	22.7413	23.26	23.4446	-1.60165	XP_010930044.1	glucose-6-phosphate 1-dehydrogenase, cytoplasmic isoform isoform X2 [Elaeis guineensis];XP_029122377.1 glucose-6-phosphate 1-dehydrogenase, cytoplasmic isoform isoform X1 [Elaeis guineensis]
20.966	22.1637	21.4683	23.9398	23.3307	22.117	-1.59648	XP_010907714.1	dnaJ protein homolog [Elaeis guineensis];XP_010919646.1 chaperone protein dnaJ A6 [Elaeis guineensis];XP_010919645.1 chaperone protein dnaJ A6 [Elaeis guineensis]
21.2709	22.0554	24.1223	23.9683	24.0016	24.258	-1.59307	XP_010917289.1	non-functional NADPH-dependent codeinone reductase 2 [Elaeis guineensis]
23.9205	19.978	22.462	23.4601	24.1157	23.4886	-1.56796	XP_010934670.1	tubulin alpha-3 chain [Elaeis guineensis];XP_010923361.1 tubulin alpha-3 chain [Elaeis guineensis]
21.571	21.5832	23.9564	24.1665	24.0253	23.6173	-1.56617	XP_010932432.1	40S ribosomal protein S3-3 isoform X1 [Elaeis guineensis];XP_010932434.1 40S ribosomal protein S3-3 isoform X2 [Elaeis guineensis];XP_010940806.1 40S ribosomal protein S3-3 isoform X1 [Elaeis guineensis];XP_029116103.1 40S ribosomal protein
23.1567	20.593	21.3391	21.7791	25.0498	22.9232	-1.55446	XP_010915515.1	phosphoenolpyruvate carboxylase, housekeeping isozyme [Elaeis guineensis]
20.6696	23.5923	22.4965	23.6153	24.4289	23.3515	-1.54574	XP_010926112.1	phosphoglucomutase, cytoplasmic 2 [Elaeis guineensis]
22.3725	24.5356	21.2521	25.3071	23.8132	23.6606	-1.54025	XP_010938721.3	50S ribosomal protein L1, chloroplastic, partial [Elaeis guineensis]
20.9036	23.547	24.6718	24.6666	24.5467	24.4919	-1.5276	XP_019710540.1	uncharacterized protein LOC105058713 [Elaeis guineensis];XP_010940035.1 uncharacterized protein LOC105058713 [Elaeis guineensis]
21.0452	21.9528	21.4107	22.4125	23.5036	23.0636	-1.52368	XP_010928633.1	D-3-phosphoglycerate dehydrogenase 1, chloroplastic [Elaeis guineensis]
24.8559	24.8293	24.3142	24.1758	23.7223	21.1424	1.65297	XP_010941143.1	(S)-2-hydroxy-acid oxidase GLO1 [Elaeis guineensis];XP_010941135.1 (S)-2-hydroxy-acid oxidase GLO1 [Elaeis guineensis]
24.8601	24.5764	22.2894	22.9515	22.2427	21.2686	1.75438	XP_010937389.1	small heat shock protein, chloroplastic isoform X2 [Elaeis guineensis]
27.1469	26.3941	28.5136	27.4233	24.9886	24.3674	1.75844	XP_010920523.1	ribulose bisphosphate carboxylase/oxygenase activase, chloroplastic isoform X1 [Elaeis guineensis];XP_029120215.1 ribulose bisphosphate carboxylase/oxygenase activase, chloroplastic isoform X2 [Elaeis guineensis]
25.4155	25.5127	26.0647	24.9917	21.4237	25.2975	1.75995	XP_010912634.1	dirigent protein 2 [Elaeis guineensis]
29.7381	29.5006	29.6712	29.1435	27.8184	26.6078	1.78008	XP_010918304.1	small heat shock protein, chloroplastic [Elaeis guineensis]
26.2736	26.0284	25.4662	23.0371	24.9004	23.5578	2.09099	XP_010915493.1	peroxidase P7 [Elaeis guineensis]
20.8086	24.3597	25.6601	22.5294	20.6689	21.0114	2.2062	XP_010916440.1	18.1 kDa class I heat shock protein [Elaeis guineensis]
25.0303	24.4245	25.966	25.0569	21.8325	21.5995	2.31064	YP_006073155.1	photosystem I subunit VII (chloroplast) [Elaeis guineensis]
25.475	24.8417	21.4097	20.66	21.0411	21.7539	2.75717	XP_010925290.1	18.1 kDa class I heat shock protein [Elaeis guineensis]
25.0989	24.0047	24.4617	21.3713	21.5979	21.2191	3.12566	XP_010912721.1	22.7 kDa class IV heat shock protein [Elaeis guineensis]
24.6561	25.0018	25.4639	21.8614	21.4252	21.5088	3.44213	XP_010918305.1	small heat shock protein, chloroplastic [Elaeis guineensis]
26.5665	26.4228	22.8285	21.5553	21.0026	22.0209	3.74638	XP_010923661.1	photosystem I reaction center subunit psaK, chloroplastic [Elaeis guineensis]

## Sheet: Week6 Control(C)vsWounded(W)
Log2 LFQ intensity Week 6 Control 1	Log2 LFQ intensity Week 6 Control 2	Log2 LFQ intensity Week 6 Control 3	Log2 LFQ intensity Week 6 Wounded 1	Log2 LFQ intensity Week 6 Wounded 2	Log2 LFQ intensity Week 6 Wounded 3	Log2 ratio Control / Wounded	NCBI accession ID	Description
22.3658	26.6031	21.4642	27.1343	27.3996	25.9348	-3.34517	XP_010932415.1	germin-like protein 8-14 [Elaeis guineensis]
20.8668	21.9479	21.3148	22.7326	24.3578	24.4935	-2.4848	XP_010938796.1	glutamine synthetase leaf isozyme, chloroplastic [Elaeis guineensis]
23.7279	21.1538	21.1841	24.5129	24.4539	24.3219	-2.40763	XP_010935424.1	protein DJ-1 homolog D [Elaeis guineensis]
26.2005	26.0277	21.4255	27.0745	26.8264	26.8266	-2.35793	XP_010910507.1	acidic endochitinase, partial [Elaeis guineensis]
21.4727	21.7238	24.0954	24.2221	25.2916	24.721	-2.31428	XP_010923912.1	alpha-terpineol synthase, chloroplastic [Elaeis guineensis]
23.9205	19.978	22.462	24.2928	24.2377	24.5071	-2.22566	XP_010934670.1	tubulin alpha-3 chain [Elaeis guineensis];XP_010923361.1 tubulin alpha-3 chain [Elaeis guineensis]
20.3046	23.9055	21.8704	25.1647	26.0505	21.2422	-2.12563	XP_010913060.1	photosystem I reaction center subunit XI, chloroplastic [Elaeis guineensis]
22.1062	20.9289	20.4181	23.1979	23.039	23.2285	-2.00408	XP_010914488.1	uncharacterized protein LOC105039874 isoform X1 [Elaeis guineensis];XP_029118781.1 uncharacterized protein LOC105039874 isoform X2 [Elaeis guineensis]
20.6696	23.5923	22.4965	24.4846	24.4043	23.8817	-2.00406	XP_010926112.1	phosphoglucomutase, cytoplasmic 2 [Elaeis guineensis]
21.7387	24.8719	21.097	24.8131	24.4736	24.3272	-1.96879	XP_010932447.1	mitochondrial outer membrane protein porin 1 [Elaeis guineensis]
21.4333	25.4227	20.8709	21.5678	26.1368	25.8995	-1.95905	XP_010907090.1	catalase isozyme 1 [Elaeis guineensis]
22.4444	20.7536	25.3517	24.3357	25.0027	25.0304	-1.93969	XP_010906509.1	photosystem II 10 kDa polypeptide, chloroplastic [Elaeis guineensis]
23.5929	23.5717	21.0551	25.0275	25.9623	22.9258	-1.89863	XP_010910883.1	patellin-3 isoform X2 [Elaeis guineensis];XP_010910878.1 patellin-3 isoform X1 [Elaeis guineensis]
22.926	21.4835	21.7864	23.3987	25.3733	22.8366	-1.80421	XP_010924672.1	elongation factor 2 [Elaeis guineensis]
25.6034	25.1774	25.8881	26.0198	27.9126	28.1397	-1.80108	XP_019703374.1	LOW QUALITY PROTEIN: subtilisin-like protease SBT1.9 [Elaeis guineensis]
20.3636	23.5361	20.4854	23.2405	23.1426	23.3483	-1.78207	XP_010914811.1	mitochondrial-processing peptidase subunit alpha [Elaeis guineensis]
20.5739	23.3277	24.6829	24.2705	24.6801	24.9557	-1.77395	XP_010935717.1	cell division cycle protein 48 homolog [Elaeis guineensis]
22.6077	20.7833	21.2012	24.1399	22.5155	23.2261	-1.76306	XP_010930670.1	protein disulfide-isomerase [Elaeis guineensis]
21.4956	20.7433	21.3407	21.4495	23.9338	23.4511	-1.75161	XP_010930992.1	histone H3.2 [Elaeis guineensis];XP_010912408.1 histone H3.2 [Elaeis guineensis];XP_010911970.1 histone H3.2 [Elaeis guineensis];XP_010904890.1 histone H3.2 [Elaeis guineensis];XP_010916783.1 histone H3-like centromeric protein CSE4 [Elaeis
22.817	20.8243	24.0286	23.9147	24.6001	24.181	-1.67531	XP_010922748.2	LOW QUALITY PROTEIN: uncharacterized protein LOC105045986 [Elaeis guineensis]
22.5781	20.7895	21.8296	24.3663	23.9259	21.8515	-1.64885	XP_010938396.1	beta-glucosidase 22 [Elaeis guineensis]
21.2431	21.2047	23.1719	23.0169	23.7203	23.8162	-1.64454	XP_010939822.1	subtilisin-like protease SBT1.7 [Elaeis guineensis]
21.1383	21.2085	23.562	23.3537	23.9479	23.4998	-1.63089	XP_010928158.1	heat shock protein 81-1 [Elaeis guineensis]
25.8697	26.1403	21.2559	25.6315	26.3986	26.1282	-1.63081	XP_010916365.1	alpha-xylosidase 1 [Elaeis guineensis]
21.3753	20.3079	20.7076	22.3021	22.3145	22.654	-1.62661	XP_010909984.1	serpin-ZXA [Elaeis guineensis]
20.9719	21.0613	21.6874	23.6906	21.1532	23.7363	-1.61984	XP_010926169.1	probable inactive linolenate hydroperoxide lyase [Elaeis guineensis]
25.5554	25.721	20.6687	25.874	25.5989	25.2826	-1.60349	XP_010918382.1	serine carboxypeptidase-like 34 [Elaeis guineensis]
20.8225	20.4969	23.3396	23.7957	23.6869	21.9098	-1.57778	XP_010911022.1	histone H1 [Elaeis guineensis]
23.5946	23.8721	21.6789	24.9736	24.6047	24.1932	-1.54196	XP_010925360.1	mitochondrial outer membrane protein porin 1 [Elaeis guineensis]
20.3915	24.7618	24.551	24.2329	25.5708	24.5156	-1.53837	XP_010931832.1	peroxidase 3 [Elaeis guineensis]
21.0317	21.4485	22.2521	22.9898	23.1312	23.202	-1.53021	XP_010915629.1	protein DJ-1 homolog B [Elaeis guineensis]
23.7332	22.9529	22.8743	23.0727	20.5719	21.4097	1.50205	XP_010927181.1	proteasome subunit beta type-6 [Elaeis guineensis]
23.3691	22.0908	24.4274	21.643	22.2186	21.3876	1.54601	XP_010909644.1	germin-like protein 5-1 [Elaeis guineensis]
24.4541	24.9974	24.9771	24.5979	20.7412	24.4292	1.55341	XP_010943402.1	lactoylglutathione lyase [Elaeis guineensis]
24.9221	24.4861	25.839	24.6158	21.2746	24.5662	1.59684	XP_010918555.1	probable phospholipid hydroperoxide glutathione peroxidase [Elaeis guineensis]
23.357	21.7511	23.6859	22.3903	20.8894	20.7213	1.59766	XP_010938678.1	nascent polypeptide-associated complex subunit alpha-like protein 1 [Elaeis guineensis];XP_010921860.1 nascent polypeptide-associated complex subunit alpha-like protein 1 [Elaeis guineensis]
22.8235	22.2957	24.3479	21.8463	21.7166	21.0442	1.62004	XP_010930130.1	adenylate kinase 4 [Elaeis guineensis];XP_019708918.1 adenylate kinase 4 isoform X3 [Elaeis guineensis];XP_019708917.1 adenylate kinase 4 isoform X2 [Elaeis guineensis];XP_010932920.2 adenylate kinase 4 isoform X4 [Elaeis guineensis]
24.2061	24.3677	24.5271	24.0917	20.7238	23.4072	1.62609	XP_010912468.1	glycine-rich protein 2 [Elaeis guineensis]
25.5671	24.7449	25.7738	25.2587	21.5741	24.368	1.62833	XP_010938005.1	superoxide dismutase [Mn], mitochondrial [Elaeis guineensis]
24.3299	23.6511	24.9788	23.3955	20.8979	23.753	1.63781	XP_010918507.1	thylakoid lumenal 17.4 kDa protein, chloroplastic [Elaeis guineensis]
24.4221	24.6455	26.2634	24.2184	21.6794	24.4401	1.66437	XP_010924048.1	protein THYLAKOID FORMATION1, chloroplastic [Elaeis guineensis]
23.0379	22.9141	23.2437	21.2452	21.4259	21.5289	1.66522	XP_010910313.1	DNA repair RAD52-like protein 1, mitochondrial [Elaeis guineensis];XP_010910309.1 DNA repair RAD52-like protein 1, mitochondrial [Elaeis guineensis];XP_010910303.1 DNA repair RAD52-like protein 1, mitochondrial [Elaeis guineensis]
24.7775	24.2689	22.1253	24.1616	20.7158	21.2014	1.69763	XP_010922613.1	ferritin-4, chloroplastic [Elaeis guineensis]
24.2142	23.4879	23.5653	23.238	21.2779	21.4175	1.77799	XP_010909683.1	CBS domain-containing protein CBSX3, mitochondrial [Elaeis guineensis]
25.4073	25.1328	24.6652	24.5035	21.0811	24.1853	1.81183	XP_010928954.1	18.1 kDa class I heat shock protein [Elaeis guineensis]
26.8734	27.3024	24.842	27.081	20.7617	25.6649	1.83672	XP_010928413.1	probable plastid-lipid-associated protein 2, chloroplastic [Elaeis guineensis]
26.5665	26.4228	22.8285	21.91	26.2005	22.109	1.86612	XP_010923661.1	photosystem I reaction center subunit psaK, chloroplastic [Elaeis guineensis]
25.0207	23.8503	24.0044	24.4912	21.6084	20.8369	1.97963	XP_010913861.1	cinnamoyl-CoA reductase 1 [Elaeis guineensis]
25.7669	26.3615	25.8956	25.6998	21.6419	24.6001	2.02739	XP_010925395.1	17.3 kDa class II heat shock protein [Elaeis guineensis]
21.787	23.7105	26.038	21.6495	21.1578	22.2498	2.15945	XP_019709035.1	uncharacterized protein LOC105052182 isoform X3 [Elaeis guineensis];XP_010931219.1 uncharacterized protein LOC105052182 isoform X2 [Elaeis guineensis];XP_010931218.1 uncharacterized protein LOC105052182 isoform X1 [Elaeis guineensis]
24.6561	25.0018	25.4639	21.2733	21.545	25.4172	2.29543	XP_010918305.1	small heat shock protein, chloroplastic [Elaeis guineensis]

## Sheet: Week 6 Wounded(W)vsInfested(I)
Log2 LFQ intensity Week 6 Infested 1	Log2 LFQ intensity Week 6 Infested 2	Log2 LFQ intensity Week 6 Infested 3	Log2 LFQ intensity Week 6 Wounded 1	Log2 LFQ intensity Week 6 Wounded 2	Log2 LFQ intensity Week 6 Wounded 3	Log2 ratio Wounded/Infested	NCBI accession ID	Description
24.7539	26.5013	25.8469	25.1662	20.9261	23.2654	-2.58144	XP_019708948.1	2,3-bisphosphoglycerate-independent phosphoglycerate mutase [Elaeis guineensis]
24.5341	24.8281	25.0301	24.4912	21.6084	20.8369	-2.48528	XP_010913861.1	cinnamoyl-CoA reductase 1 [Elaeis guineensis]
23.8284	24.5574	25.1475	24.1616	20.7158	21.2014	-2.48481	XP_010922613.1	ferritin-4, chloroplastic [Elaeis guineensis]
24.1023	24.5107	25.4165	21.1017	23.7779	21.8555	-2.43148	XP_010910894.1	glutathione S-transferase F11 [Elaeis guineensis]
26.0195	26.7214	26.9527	27.081	20.7617	25.6649	-2.06199	XP_010928413.1	probable plastid-lipid-associated protein 2, chloroplastic [Elaeis guineensis]
27.5146	28.8837	28.6213	25.6333	26.131	27.3002	-1.98504	XP_010932961.1	mannose/glucose-specific lectin isoform X1 [Elaeis guineensis];XP_010932970.1 mannose/glucose-specific lectin isoform X2 [Elaeis guineensis]
23.2852	24.6422	24.2046	21.7402	21.7744	22.7659	-1.95048	XP_010919396.1	probable serine protease EDA2 isoform X3 [Elaeis guineensis];XP_029119936.1 probable serine protease EDA2 isoform X2 [Elaeis guineensis];XP_010919395.1 probable serine protease EDA2 isoform X1 [Elaeis guineensis];XP_010919397.1 probable seri
22.4212	25.0614	24.6167	24.05	20.7879	21.4904	-1.92364	XP_010935284.1	dirigent protein 7 [Elaeis guineensis]
23.9328	23.8084	23.8974	22.0344	23.1748	20.9279	-1.83383	XP_010935550.1	proteasome subunit alpha type-2-A [Elaeis guineensis]
22.0181	24.2639	24.4173	21.643	22.2186	21.3876	-1.8167	XP_010909644.1	germin-like protein 5-1 [Elaeis guineensis]
23.4527	23.8545	24.025	20.1402	22.8676	23.181	-1.7145	XP_010942133.1	26S proteasome regulatory subunit 6A homolog [Elaeis guineensis];XP_010929129.1 26S proteasome regulatory subunit 6A homolog [Elaeis guineensis];XP_010911717.3 26S proteasome regulatory subunit 6A homolog, partial [Elaeis guineensis]
23.2168	22.8654	22.7803	22.3903	20.8894	20.7213	-1.62049	XP_010938678.1	nascent polypeptide-associated complex subunit alpha-like protein 1 [Elaeis guineensis];XP_010921860.1 nascent polypeptide-associated complex subunit alpha-like protein 1 [Elaeis guineensis]
23.5203	23.384	23.9432	21.8082	21.7452	22.4492	-1.61499	XP_019709538.1	rhodanese-like domain-containing protein 14, chloroplastic [Elaeis guineensis]
23.5747	24.8163	21.291	21.6432	22.4396	20.8757	-1.57452	XP_029120545.1	ADP-ribosylation factor isoform X2 [Elaeis guineensis];XP_029116609.1 ADP-ribosylation factor 2 [Elaeis guineensis];XP_010943658.1 ADP-ribosylation factor 2 [Elaeis guineensis];XP_010922924.1 ADP-ribosylation factor 2 isoform X1 [Elaeis guin
23.0977	23.3831	23.2158	23.0727	20.5719	21.4097	-1.54743	XP_010927181.1	proteasome subunit beta type-6 [Elaeis guineensis]
26.0137	24.9736	21.2785	20.8455	25.1272	21.6524	-1.54689	XP_019706631.1	40S ribosomal protein S28 [Elaeis guineensis];XP_019703417.1 40S ribosomal protein S28 [Elaeis guineensis]
23.2626	23.4116	23.2684	23.1961	20.9327	21.2102	-1.53451	XP_010917990.1	ATP-dependent Clp protease ATP-binding subunit CLPT1, chloroplastic [Elaeis guineensis]
25.3783	24.4903	25.1595	24.6158	21.2746	24.5662	-1.52382	XP_010918555.1	probable phospholipid hydroperoxide glutathione peroxidase [Elaeis guineensis]
24.0495	22.8443	23.7237	23.5455	20.7457	21.7899	-1.51213	XP_010906401.1	psbP domain-containing protein 6, chloroplastic [Elaeis guineensis]
24.1442	21.1548	24.8748	25.0213	24.834	24.9577	1.54638	YP_006073134.1	cytochrome b6 (chloroplast) [Elaeis guineensis]
24.3254	22.6322	22.301	24.2221	25.2916	24.721	1.65872	XP_010923912.1	alpha-terpineol synthase, chloroplastic [Elaeis guineensis]
23.0661	22.4849	20.4619	24.7954	22.0114	24.1872	1.66037	XP_010925996.1	16.9 kDa class I heat shock protein 2 [Elaeis guineensis]
20.66	21.0411	21.7539	24.2208	22.0875	22.2084	1.68726	XP_010925290.1	18.1 kDa class I heat shock protein [Elaeis guineensis]
22.4797	20.0651	21.3467	23.7957	23.6869	21.9098	1.83363	XP_010911022.1	histone H1 [Elaeis guineensis]
21.3713	21.5979	21.2191	24.8714	20.8749	23.9741	1.84403	XP_010912721.1	22.7 kDa class IV heat shock protein [Elaeis guineensis]
21.5553	21.0026	22.0209	21.91	26.2005	22.109	1.88026	XP_010923661.1	photosystem I reaction center subunit psaK, chloroplastic [Elaeis guineensis]
24.9917	21.4237	25.2975	25.5221	26.6895	25.8167	2.10511	XP_010912634.1	dirigent protein 2 [Elaeis guineensis]
25.0465	21.2627	20.2677	24.5129	24.4539	24.3219	2.23727	XP_010935424.1	protein DJ-1 homolog D [Elaeis guineensis]
21.317	20.6835	21.0249	25.1647	26.0505	21.2422	3.144	XP_010913060.1	photosystem I reaction center subunit XI, chloroplastic [Elaeis guineensis]
20.0724	24.9387	21.8394	27.1343	27.3996	25.9348	4.5394	XP_010932415.1	germin-like protein 8-14 [Elaeis guineensis]
